# Supplementary material for: Nutritional Adequacy of Flour Product Enrichment with Iodine-Fortified Plant-Based Products
Source: Nutrients. 2024 Dec 10;16(24):4261. doi: 10.3390/nu16244261 (PMC11678579; doi:10.3390/nu16244261)
Supplement: Supplementary file 1 [file nutrients-16-04261-s001.zip]

Archive with 1 entries (1 files):
- nutrients-3325152-supplementary.pdf
